# Supplementary material for: Nickel-Based Metal-Organic Frameworks as Electrocatalysts for the Oxygen Evolution Reaction (OER)
Source: Molecules. 2022 Feb 12;27(4):1241. doi: 10.3390/molecules27041241 (PMC8875730; doi:10.3390/molecules27041241)
Supplement: Supplementary file 1 [file molecules-27-01241-s001.zip]

Archive with 1 entries (1 files):
- molecules-1586504-supplementary.pdf
